# Supplementary material for: Branched-Chain Amino Acid Intake and Risk of Incident Type 2 Diabetes: Results from the SUN Cohort
Source: Biomedicines. 2025 Oct 21;13(10):2561. doi: 10.3390/biomedicines13102561 (PMC12561068; doi:10.3390/biomedicines13102561)
Supplement: Supplementary file 1 [file biomedicines-13-02561-s001.zip]

Archive with 1 entries (1 files):
- biomedicines-3819321-supplementary.pdf
